# Supplementary material for: Observed birth prevalence of congenital anomalies among live births at a regional facility in KwaZulu Natal Province, South Africa
Source: PLoS One. 2021 Aug 3;16(8):e0255456. doi: 10.1371/journal.pone.0255456 (PMC8330889; doi:10.1371/journal.pone.0255456)
Supplement: S1 File — (XLSX) [file pone.0255456.s001.xlsx]

## Sheet: Sheet1
										Priority Birth Defects												Other Birth Defects												Investigations
	<35yrs 1 > 35yrs 2 Unknown 3	M=0 F=1 Ambigious 2	A=1 I=2 C=3 W=4	L=1 SB=2		<2,5kg =1 >2,5kg=2	<37 wks=1 >37wks=2			Ancephaly=1 Encephaocele=2 Spina Bifida=3					Lip=1 Palate=2 Lip+Palate=3																			1=Chromosomal2=Biochemical 3=DNA/Molecular 4=Other 5=No investigation		type of defect
Study Number	Maternal Age	Gender	Race	Birth Status		Birth Weight	Gestational Age			Neural Tube	Albinism	Down Syndrome	Club Feet	Fetal Alcohol Syndrome		Clefts		Skull	Face	Chest	Heart	GIT	Abdomen	Genitals	Urinary System	Arms	Leg	Hands	Feet	Skin	Musculoskeletal	Chromosomal		Investigations
1	1	1	1	1		>2500g	<37 weeks																							1				4		Neurofibromatosis
2	2	1	1	1		<2500g	<37 weeks																									1		1		Trisomy 18
3	1	0	1	1		<2500g	<37 weeks						1																1		1			4		Club foot
4	2	1	1	1		>2500g	>37 weeks					1																				1		1		Trisomy 21
5	1	1	1	1		>2500g	>37 weeks									1																		4		Cleft Lip
6	1	1	1	1		>2500g	>37 weeks									1																		4		Cleft Lip
7	1	1	1	1		>2500g	>37 weeks					1																				1		1		Trisomy 21
8	1	0	1	1		>2500g	>37 weeks						1																1		1			4		Club Foot
9	2	1	1	1		<2500g	<37 weeks			1																								5		Ancephaly
10	1	1	1	1		>2500g	>37 weeks						1																1		1			4		Club foot
11	1	0	1	1		>2500g	>37 weeks						1																1					4		Club foot
12	1	0	1	1		>2500g	>37 weeks			1																								4		Meningomyelocele - Spina Bifida
13	3	1	1	1		<2500g	<37 weeks			1																								5		Meningomyelocele - Spina Bifida
14	1	1	1	1		<2500g	<37 weeks															1												4		Imperforate Anus with Club Feet - ?Vacterl
15	2	0	1	1		<2500g	<37 weeks																							1				1		Epidermlosa Bullosa
16	1	1	1	1		>2500g	>37 weeks												1															1		Cornelia De Lange Syndrome
17	1	1	1	1		>2500g	>37 weeks							1					1															1		Fetal Alcohol Syndrome
18	2	0	1	1		<2500g	>37 weeks									3																		5		Cleft Lip and Palate
19	2	0	1	1		<2500g	>37 weeks					1																				1		1		Trisomy 21
20	2	1	1	1		>2500g	>37 weeks			1																								5		Ancephaly
21	2	0	1	1		<2500g	>37 weeks														1													4		Ventricular Septal Defect
22	3	1	1	1		>2500g	>37 weeks												1															1		Facial Dysmorphism (Karotype normal
23	3	1	1	1		>2500g	>37 weeks											1																4		Dandy Walker Malformation - Hydrocephalus
24	2	1	1	1		>2500g	>37 weeks			1																								5		Ancephaly
25	1	0	1	1		<2500g	<37 weeks																	1										4		Hypospadias
26	3	0	1	1		>2500g	>37 weeks															1												4		Small Bowel Atresia (Jejunal)
27	1	0	4	1		>2500g	>37 weeks															1												4		Jejunal Atresia - grade 4
28	1	0	1	1		>2500g	>37 weeks															1												4		Small Bowel Malrotation
29	1	1	1	1		<2500g	<37 weeks						1																1		1			4		Club Feet
30	1	0	1	1		>2500g	>37 weeks														1													4		Ventricular Septal Defect
31	1	0	1	1		<2500g	<37 weeks					1																				1		1		Trisomy 21
32	1	0	1	1		>2500g	>37 weeks						1																1		1			4		Club Feet
33	1	0	1	1		>2500g	>37 weeks																					1			1			5		Bilateral Polydactyl
34	3	0	1	1		>2500g	>37 weeks																					1			1			5		Bilateral Polydactyl
35	3	0	1	1		<2500g	<37 weeks						1																1		1			4		Club Foot
36	3	0	1	1		>2500g	>37 weeks																					1			1			5		Bilateral Polydactyl
37	1	1	1	1		>2500g	>37 weeks												1															4		Fetal Warfarin Syndrome
38	1	0	1	1		>2500g	>37 weeks											1																4		Dandy Walker Malformation - Hydrocephalus
39	1	1	1	1		>2500g	<37 weeks																								1			1		Prune Belly Syndrome
40	1	1	1	1		>2500g	>37 weeks																					1			1			5		Bilateral Polydactyl
41	2	0	1	1		<2500g	<37 weeks														1													4		Atrial Septal Defect
42	1	0	1	1		>2500g	>37 weeks															1												4		Small Bowel Atresia (Jejunal)
43	1	0	1	1		>2500g	>37 weeks														1													4		Complex Cardiac Lesion(Pulmonary atresia/VSD/ASD/PDA) - Final Diagnosis (Tetralogy of Fallot Setup)
44	1	1	1	1		<2500g	<37 weeks														1													4		Patent Ductus Arteriosus - Referred for Surgical Closure
45	1	1	1	1		<2500g	<37 weeks					1																				1		1		Trisomy 21
46	3	0	1	1		<2500g	<37 weeks																								1			1		Skeletal Dysplasia (Thanotrophic Dysplasia)
47	1	1	1	1		>2500g	>37 weeks																								1			4		Gastroschisis
48	2	0	1	1		<2500g	<37 weeks																								1			4		Skeletal Dysplasia - Achondroplasia
49	1	1	1	1		>2500g	>37 weeks																	1										1		Ambigious Genitalia (DSD)
50	3	0	1	1		>2500g	>37 weeks														1													4		Ventricular Septal Defect
51	1	1	1	1		<2500g	<37 weeks														1													4		Ventricular Septal Defect
52	1	0	1	1		<2500g	<37 weeks														1													4		Patent Ductus Arteriosus - Referred for Surgical Closure
53	3	1	1	1		>2500g	>37 weeks							1																				4		Fetal Alcohol Syndrome
54	1	1	1	1		<2500g	<37 weeks														1													4		Patent Ductus Arteriosus - Referred for Surgical Closure
55	2	0	1	1		>2500g	>37 weeks					1																				1		1		Trisomy 21
56	1	2	1	1		<2500g	<37 weeks																	1										4		Ambigious Genitalia (DSD)
57	1	0	1	1		>2500g	>37 weeks					1																				1		1		Trisomy 21
58	3	1	1	1		<2500g	<37 weeks														1													4		Ventricular Septal Defect
59	1	0	1	1		>2500g	>37 weeks					1																				1		1		Trisomy 21 (with VSD)
60	2	2	1	1		<2500g	<37 weeks																											4		VACTERL (Vertebral / PDA / Imperforate Anus / Ambigious genitalia)
61	1	0	1	1		<2500g	<37 weeks														1													4		Atrioventricular Septal Defect )
62	3	0	1	1		<2500g	<37 weeks																					1			1			5		Bilateral Polydactyl
63	2	2	1	1		<2500g	>37 weeks																	1										4		Ambigious Genitalia with Imperforate anus
64	1	1	1	1		<2500g	<37 weeks															1												4		Tracheo-oesphageal Fistula
65	1	0	1	1		<2500g	<37 weeks													1														4		Congenital Pulmonary Airway Malformation (Cystic Lesion on CXR)
66	3	0	1	1		>2500g	>37 weeks																					1			1			5		Bilateral Polydactyl
67	1	0	1	1		<2500g	<37 weeks						1																1		1			1		Club Feet with Facial Dysmorphism (Trisomy PCR normal / Karyotyping Lost )
68	2	0	1	1		<2500g	>37 weeks																								1			4		VACTERL (Vertebral -scolosis / Syndactyl / Absent Tibia) - Karyotpe normal
69	3	1	1	1		<2500g	<37 weeks						1																1		1			4		Club Foot
70	1	1	1	1		<2500g	<37 weeks												1															1		Facial Dysmorphism (Trisomy PCR normal/ Karyotype lost)
71	3	0	1	1		<2500g	<37 weeks														1													4		Ventricular Septal Defect
72	1	0	1	1		>2500g	>37 weeks																									1		1		Trisomy 13
73	3	0	1	1		<2500g	<37 weeks														1													4		Ventricular Septal Defect
74	2	1	1	1		>2500g	>37 weeks					1																				1		1		Trisomy 21
75	3	0	1	1		>2500g	>37 weeks																					1						5		Bilateral Polydactyl
76	1	1	1	1		>2500g	>37 weeks					1																				1		1		Trisomy 21
77	1	0	1	1		>2500g	>37 weeks														1													4		Atrioventricular Septal Defect )
78	1	0	1	1		>2500g	>37 weeks														1													4		Pulmonary Stenosis
79	1	0	1	1		>2500g	>37 weeks					1																				1		1		Trisomy 21
80	3	1	1	1		>2500g	>37 weeks																					1			1			5		Bilateral Polydactyl
81	3	1	1	1		<2500g	<37 weeks																					1			1			5		Bilateral Polydactyl
82	2	0	1	1		<2500g	<37 weeks														1													4		Atrial Septal Defect
83	1	1	1	1		>2500g	>37 weeks																								1			4		Omphalocele
84	1	1	1	1		>2500g	>37 weeks																								1			4		Pentalogy of Cantrell (Absent Sternum / Diaphragmatic hernia / Absent Pericardium / VSD / Omphalocele)
85	1	0	1	1		>2500g	>37 weeks														1													4		Atrial Septal Defect
86	2	1	1	1		>2500g	>37 weeks														1													4		Tetralogy of Fallot
87	1	1	1	1		>2500g	>37 weeks						1														1		1		1			4		Club Feet
88	1	0	1	1		<2500g	<37 weeks																								1			4		Skeletal Dysplasia - Achondroplasia
89	2	1	1	1		>2500g	>37 weeks						1														1		1		1			4		Club Feet
90	1	1	1	1		>2500g	>37 weeks																					1			1			5		Bilateral Polydactyl
91	3	1	1	1		<2500g	<37 weeks																					1			1			5		Bilateral Polydactyl
92	3	0	1	1		>2500g	>37 weeks																					1			1			5		Bilateral Polydactyl
93	1	1	1	1		>2500g	>37 weeks					1																				1		1		Trisomy 21
94	2	1	1	1		>2500g	>37 weeks					1																				1		1		Trisomy 21
95	3	0	1	1		>2500g	>37 weeks						1																1		1			4		Club Feet
96	1	0	1	1		>2500g	>37 weeks												1															4		Choanal Atresia
97	1	0	1	1		<2500g	<37 weeks											1																4		Congenital Hydrocephalus (Macrocephaly)
98	1	1	1	1		<2500g	<37 weeks																							1				1		Tuberous Scelosis (CALM, Subependymal nodules on CT)
99	1	0	1	1		<2500g	<37 weeks														1													4		Ventricular Septal Defect
100	1	0	1	1		>2500g	>37 weeks															1												4		Duodenal atresia
101	1	1	1	1		>2500g	>37 weeks																					1			1			5		Bilateral Polydactyl
102	1	0	1	1		<2500g	<37 weeks																								1			4		Gastroschisis
103	1	1	1	1		>2500g	>37 weeks									3			1															4		Cleft Lip and Palate
104	1	1	1	1		<2500g	<37 weeks														1													4		Atrioventricular Septal Defect
105	3	1	1	1		>2500g	>37 weeks																					1			1			5		Bilateral Polydactyl
106	3	0	1	1		<2500g	<37 weeks														1													4		Atrial Septal Defect
107	1	0	1	1		<2500g	<37 weeks														1													4		Atrial Septal Defect
108	1	0	1	1		<2500g	<37 weeks																								1			4		Omphalocele
109	1	0	1	1		<2500g	<37 weeks																								1			4		Gastroschisis
110	3	1	1	1		>2500g	>37 weeks											1																4		Arnold Chiari Malformation - Hydrocephalus
111	3	1	1	1		>2500g	>37 weeks																					1			1			5		Bilateral Polydactyl
112	1	0	1	1		<2500g	<37 weeks												1															4		Choanal Atresia
113	3	1	1	1		>2500g	>37 weeks																								1			4		Skeletal Dysplasia - Achondroplasia
114	1	1	1	1		>2500g	>37 weeks															1												4		Tracheo-oesphageal Fistula
115	1	0	1	1		<2500g	<37 weeks																											4		Vacterl - t4 hemivertebra, left absent ear, facial dysmorphism, choanal atresia, left hand oligodactyl, left absent tibia, right club foot, patent Ductus arteriosus, micropenis
116	3	0	1	1		<2500g	<37 weeks												1															4		Treacher Collins (Absent Ear, Micrognathia, Facial Dysmorphism)
117	3	1	1	1		>2500g	>37 weeks																					1			1			5		Bilateral Polydactyl
										5		13	12	2		4				1	22	8		4				16	12	2	38	15
	Total Live Births(2018)	7516
